# Supplementary material for: METTL14 is required for exercise-induced cardiac hypertrophy and protects against myocardial ischemia-reperfusion injury
Source: Nat Commun. 2022 Nov 9;13:6762. doi: 10.1038/s41467-022-34434-y (PMC9646739; doi:10.1038/s41467-022-34434-y)
Supplement: Supplementary file 3 — Source Data [file 41467_2022_34434_MOESM3_ESM.xlsx]

## Sheet: F1
a
	mRNA m6A Methylation levels (%)
Control	0.0305951	0.0271594	0.0258224	0.0253871	0.0343729	0.0379641
Swim	0.0128101	0.0170698	0.0119862	0.0107425	0.0180648	0.0119551
g
	METTL14
Control	1.16752	1.24561	1.01674	0.92731	0.8708	0.772022
Swim	0.509683	0.568302	0.427473	0.446061	0.634801	0.528884
h
	METTL14
Control	1.26795	0.830758	0.977725	0.875088	0.947698	1.1708
Swim	1.16272	0.967612	0.720715	0.845279	1.2163	1.95545
i
	METTL14
Control	0.989657	0.882703	0.962594	1.02101	0.832199	1.39959
Swim	0.939523	0.50698	0.592546	0.537747	0.590496	0.373712

## Sheet: F2
a
	cell size
shScr	0.956151	0.922215	0.970796	1.01919	1.02391	1.10774
shMETTL14	1.31237	1.23848	1.17	1.11208	1.12244	1.20975
Fugw	0.959528	0.928899	0.973163	1.02333	1.04881	1.06628
METTL14 OE	0.892922	1.01283	0.987556	1.01555	1.13292	1.03407
b
	EdU
shScr	2.85415	3.11319	2.10853	2.44806
shMETTL14	5.84316	4.59233	5.04448	3.82035
Fugw	3.94347	2.16283	2.53446	3.6461
METTL14 OE	2.29563	1.5003	1.49794	1.74595
c
	Ki67
shScr	3.70544	3.13082	3.21846	2.91369
shMETTL14	6.54503	7.2933	6.1779	6.43259
Fugw	4.25986	3.51252	3.41155	3.7455
METTL14 OE	3.14469	2.69218	2.50588	2.10316
d
	pHH3
shScr	0.863711	1.09772	1.11199	1.23675
shMETTL14	1.76009	1.50336	1.65883	1.42662
Fugw	1.09797	1.17948	1.26593	1.0984
METTL14 OE	0.859389	0.607813	0.866141	0.348589
e
	β-Mhc
shScr	0.993858	0.829	1.12462	0.924094	1.15091	1.01474
shMETTL14	0.635565	0.505615	0.376602	0.703576	0.388983	0.748865
	Anp
shScr	1.23637	0.787915	1.03248	0.723356	1.33125	1.03248
shMETTL14	0.346945	0.339021	0.312684	0.580799	0.288394	0.594375
	Bnp
shScr	1.64338	1.62451	1.39474	0.808508	0.542113	0.612734
shMETTL14	0.713672	0.510506	0.479632	0.527289	0.692555	0.481854
f
	Tunel
	Control				OGD/R
shScr	0.208139	0.456422	0.6604	0.459433	6.15429	6.81557	6.62293	5.9802
shMETTL14	0.336828	0.764869	0.341047	0.265252	3.90226	5.44832	5.56705	4.98018
g
	BAX/BCL2
	Control						OGD/R
shScr	0.947844	0.985145	1.00608	0.996889	1.04332	1.02072	1.46554	1.51622	1.48594	1.45915	1.54314	1.52635
shMETTL14	1.01846	1.01837	0.995236	1.03916	0.968026	0.991826	1.13587	1.1874	1.13908	1.11809	1.10458	1.0905
h
	Tunel
	Control				OGD/R
Fugw	0.367791	0.469024	0.447772	0.338925	6.28932	6.12308	6.38007	6.6275
METTL14 OE	0.52405	0.447563	0.484352	0.496659	8.59134	8.09653	8.18365	9.13648
i
	BAX/BCL2
	Control						OGD/R
Fugw	0.963773	1.02821	1.05775	0.924983	0.987819	1.03746	1.58485	1.59287	1.64941	1.62685	1.73405	1.65871
METTL14 OE	0.997639	1.03552	1.00616	1.11229	1.09846	1.03292	1.91634	1.9626	1.91755	1.89101	1.91958	1.96325

## Sheet: F3
b
	METTL14
	Control						Swim
AAV9-cTnT-ctrl	0.962308	0.971231	1.05703	1.08021	0.980552	0.948676	0.785664	0.65255	0.671407	0.69874	0.673192	0.706996
AAV9-cTnT-METTL14	1.32285	1.26826	1.31937	1.30038	1.35993	1.29447	0.964855	1.08527	1.03559	1.05129	1.08553	1.02051
c
	HW
	Control												Swim
AAV9-cTnT-ctrl	0.0891	0.1001	0.096	0.0919	0.0924	0.0969	0.0956	0.15	0.0918	0.0886	0.0907	0.0906	0.113	0.1222	0.128	0.1362	0.1273	0.1273	0.1187	0.125	0.1253	0.1225	0.1182
AAV9-cTnT-Mettl14	0.0993	0.094	0.096	0.0937	0.0992	0.0987	0.0998	0.1004	0.0961	0.0932	0.0978	0.096	0.112	0.1006	0.0997	0.1016	0.108	0.112	0.107	0.1066	0.1192	0.1105	0.101
	HW/TL
	Control												Swim
AAV9-cTnT-ctrl	0.055068	0.0605932	0.0595533	0.0554282	0.0555957	0.0593023	0.058867	0.092707	0.056319	0.0550311	0.0559186	0.0551766	0.069581	0.072479	0.078721	0.081557	0.077058	0.079068	0.073181	0.076781	0.076032	0.074242	0.072873
AAV9-cTnT-Mettl14	0.060401	0.057178	0.058752	0.058127	0.060414	0.060926	0.060193	0.061294	0.058031	0.057389	0.059345	0.058465	0.068376	0.060602	0.060133	0.062408	0.066015	0.067551	0.065324	0.064528	0.073129	0.067543	0.061812
d
	WGA
	Control				Swim
AAV9-cTnT-ctrl	1.02514	0.984201	1.03079	0.959875	1.23303	1.28229	1.21106	1.24645
AAV9-cTnT-METTL14	1.02418	1.01317	0.977679	1.00079	1.05835	1.05087	1.11427	1.07463
e
	EdU
	Control					Swim
AAV9-cTnT-ctrl	0.68486	0.649781	0.620622	0.667592	0.571226	2.20336	1.82453	1.8456	1.66536	1.80607
AAV9-cTnT-METTL14	0.64767	0.90505	0.734627	0.681397	0.610755	0.879291	1.25552	1.06426	1.06556	1.06909
f
	Ki67
	Control						Swim
AAV9-cTnT-ctrl	0.157576	0.230199	0.21688	0.21874	0.167219	0.225847	0.758439	0.664507	0.736438	0.811776	0.605335	0.448055
AAV9-cTnT-METTL14	0.164111	0.24134	0.216845	0.235016	0.165844	0.156594	0.389638	0.383604	0.365664	0.342639	0.209426	0.445875
g
	mRNA m6A Methylation levels (%)
AAV9-cTnT-ctrl+Swim	0.018252	0.016439	0.017117	0.014541
AAV9-cTnT-METTL14+Swim	0.053961	0.043114	0.047148	0.047436

## Sheet: F4
a
	mRNA m6A Methylation levels (%)
Fugw	0.022628	0.020749	0.020235	0.02301	0.021821	0.025389
METTL14 OE	0.054728	0.051131	0.040235	0.038664	0.040925	0.038223
	mRNA m6A Methylation levels (%)
AAV9-cTnT-ctrl	0.031764	0.03931	0.028791	0.027078
AAV9-cTnT-METTL14	0.060875	0.056584	0.053536	0.048681
c
	mRNA m6A Methylation levels (%)
AAV9-cTnT-ctrl	0.0340243	0.032941	0.0261335	0.0293166
AAV9-cTnT-WTMETTL14	0.0578307	0.0564933	0.0591414	0.0575632
AAV9-cTnT-MutMETTL14	0.0358433	0.034011	0.0336499	0.0337836
d
	METTL14
	Control						Swim
AAV9-cTnT-ctrl	1.13016	0.960363	0.867723	0.998916	1.05246	0.990375	0.642771	0.650627	0.725969	0.724207	0.74423	0.731441
AAV9-cTnT-WTMETTL14	1.88053	1.90969	1.80135	1.95762	1.93538	1.87128	1.67515	1.64969	1.67623	1.72144	1.80193	1.72624
AAV9-cTnT-MutMETTL14	1.83788	1.90286	1.90772	1.71728	1.82075	1.79233	1.63499	1.63102	1.68387	1.53216	1.79643	1.68947
e
	HW
	Control												Swim
AAV9-cTnT-ctrl	0.0908	0.0988	0.103	0.102	0.0995	0.099	0.0933	0.105	0.099	0.0899	0.0993	0.0992	0.1234	0.1333	0.1487	0.1195	0.1305	0.1275	0.111	0.117	0.1333	0.1243	0.1071	0.1112
AAV9-cTnT-WTMETTL14	0.0988	0.1059	0.099	0.0989	0.1009	0.0953	0.0999	0.0933	0.099	0.102	0.1012	0.0959	0.1046	0.104	0.1007	0.108	0.1077	0.1004	0.1104	0.1051	0.0906	0.1007	0.0901	0.0899
AAV9-cTnT-MutMETTL14	0.1041	0.0961	0.0966	0.0908	0.0959	0.0891	0.09	0.083	0.093	0.1036	0.107	0.1021	0.123	0.1161	0.1342	0.1211	0.113	0.116	0.116	0.11	0.1233	0.1082	0.1198	0.1243
	HW/TL
	Control												Swim
AAV9-cTnT-ctrl	0.051242	0.055443	0.058061	0.057432	0.056088	0.055932	0.052534	0.058989	0.055869	0.050848	0.056038	0.056109	0.069639	0.074972	0.083727	0.067286	0.073397	0.071791	0.062641	0.06573	0.075311	0.070385	0.060372	0.062472
AAV9-cTnT-WTMETTL14	0.055882	0.059763	0.055869	0.055687	0.057006	0.05366	0.056187	0.052652	0.055681	0.057432	0.057046	0.053937	0.059096	0.058493	0.0567	0.061086	0.06071	0.056532	0.062092	0.059312	0.051186	0.056764	0.050732	0.050562
AAV9-cTnT-MutMETTL14	0.058483	0.054233	0.054576	0.051126	0.054242	0.050225	0.05079	0.046682	0.052602	0.058268	0.060248	0.057619	0.069257	0.065519	0.075478	0.068341	0.063555	0.065315	0.065242	0.061937	0.069504	0.060923	0.067531	0.070068
f
	WGA
	Control						Swim
AAV9-cTnT-ctrl	1.01281	0.996773	0.966478	1.01852	1.00221	1.00321	1.32029	1.32798	1.28572	1.33748	1.31706	1.31418
AAV9-cTnT-WTMETTL14	1.02049	0.995318	0.968182	1.0052	1.02685	0.992746	1.17199	1.16707	1.16932	1.17159	1.12419	1.13453
AAV9-cTnT-MutMETTL14	1.01767	0.966237	0.994107	0.965462	0.986944	0.980469	1.27475	1.29859	1.29636	1.3205	1.28608	1.28903
g
	EdU
	Control						Swim
AAV9-cTnT-ctrl	0.390024	0.433624	0.489874	0.510636	0.448696	0.276087	1.97151	1.81126	2.01537	1.92278	1.82845	2.06638
AAV9-cTnT-WTMETTL14	0.526027	0.445857	0.424292	0.548919	0.500985	0.374167	0.899124	0.814253	0.921813	0.816194	0.944974	0.948225
AAV9-cTnT-MutMETTL14	0.506586	0.446172	0.451603	0.472128	0.493212	0.506091	1.82771	1.84998	1.92556	2.07132	1.82568	1.963
h
	Ki67
	Control						Swim
AAV9-cTnT-ctrl	0.174726	0.176799	0.191554	0.211857	0.183913	0.230491	0.64847	0.7391	0.695264	0.542035	0.714433	0.824393
AAV9-cTnT-METTL14	0.231313	0.207591	0.204907	0.170781	0.234363	0.190008	0.359181	0.355427	0.405281	0.379861	0.453219	0.41713
AAV9-cTnT-Mut METTL14	0.161249	0.223635	0.211574	0.216421	0.212315	0.194038	0.721785	0.638346	0.668706	0.728956	0.630517	0.683697

## Sheet: F5
b
	METTL14
	Sham						A-I/RI
AAV9-cTnT-shScr	0.97618	0.960686	1.03865	1.06046	0.968596	0.995427	1.34868	1.40933	1.34899	1.30424	1.35896	1.34348
AAV9-cTnT-shMETTL14	0.732523	0.701069	0.775985	0.687313	0.706837	0.752189	0.778787	0.708498	0.71016	0.746581	0.708744	0.730482
c
	AAR/LV
AAV9-cTnT-shScr	0.435905	0.442689	0.461574	0.479346	0.532495	0.549968	0.488627
AAV9-cTnT-shMETTL14	0.39835	0.403248	0.425405	0.508371	0.391457	0.458088	0.463501	0.599674
	INF/AAR
AAV9-cTnT-shScr	0.437345	0.364703	0.534719	0.491685	0.416957	0.509373	0.459204
AAV9-cTnT-shMETTL14	0.198428	0.144146	0.287239	0.29643	0.29456	0.255381	0.213237	0.315151
d
	Tunel
	Sham						A-I/RI
AAV9-cTnT-shScr	0.4261	0.9982	0.3984	0.3931	0.2069	0.4241	11.584	11.6563	11.4624	12.3677	10.7703	11.4409
AAV9-cTnT-shMETTL14	0.3802	0.406	0.3274	0.5587	0.286	0.1538	6.3787	7.4959	6.2947	6.3963	7.1443	6.5083
e
	BAX/BCL2
	Sham						A-I/RI
AAV9-cTnT-shScr	0.971372	1.04834	1.01294	1.08773	0.904291	0.975338	1.44756	1.4927	1.36313	1.41976	1.31351	1.44148
AAV9-cTnT-shMETTL14	0.986221	1.04199	1.01475	0.988246	1.00586	0.998534	1.0944	1.10066	1.19253	1.11568	1.17207	1.09585
	clevead-caspase3/caspase3
	Sham						A-I/RI
AAV9-cTnT-shScr	0.984673	0.98283	1.04065	1.07262	0.934534	0.984685	1.28051	1.21294	1.32565	1.31228	1.28336	1.15623
AAV9-cTnT-shMETTL14	1.02424	0.995841	0.980603	0.95337	0.970843	0.968674	0.971663	1.08511	1.04177	1.02754	1.01105	0.989787

## Sheet: F6
a
	mRNA m6A Methylation levels (%)
Sham	0.023215	0.028025	0.026618	0.026244
I/R 3w	0.049031	0.048532	0.046875	0.047784
b
	METTL14
Sham	1.03939	0.995719	1.29535	0.864676	0.816847	0.98802
I/R 3w	1.7414	1.90767	2.02395	1.40934	1.45476	1.77246
d
	METTL14
	Sham						I/R 3w
AAV9-cTnT-shScr	1.1145	0.857331	0.861958	1.05834	1.04651	1.06136	1.31938	1.31717	1.16823	1.28781	1.51401	1.50768
AAV9-cTnT-shMETTL14	0.769529	0.77468	0.767195	0.641411	0.733395	0.764462	0.998913	0.838021	0.698917	1.01912	0.875196	0.806944
e
I/R 3w	mRNA m6A Methylation levels (%)
AAV9-cTnT-shScr	0.052036	0.042632	0.054027	0.053494
AAV9-cTnT-shMETTL14	0.026363	0.015689	0.027476	0.018166
f
	FS
	Sham								I/R 3w
AAV9-cTnT-shScr	30.7811	29.2518	27.9221	29.0622	25.3263	27.9023	36.0613		21.0725	18.1138	26.5672	14.3519	19.0316	20.9234	26.6405	20.0256	17.0145	22.8937	17.7302	21.9991	13.617	21.8831
AAV9-cTnT-shMETTL14	28.9898	22.7415	31.9424	32.5927	26.9512	30.2158	31.7681	29.2943	30.9556	30.8613	25.8846	33.1227	39.7703	30.893	38.6644	26.0911	37.4032	23.6028
	EF
	Sham								I/R 3w
AAV9-cTnT-shScr	59.589	56.2954	54.9254	56.5377	50.2699	55.004	66.7041		43.3377	38.4117	53.5569	31.3402	39.7672	43.5543	52.5943	41.4574	36.5463	46.6533	37.1597	45.5683	29.4729	44.6984
AAV9-cTnT-shMETTL14	57.1665	46.7979	60.6011	62.1437	53.1648	58.5719	61.2714	56.7656	60.6382	59.2117	51.5267	62.8747	71.3775	59.4164	70.5645	51.3544	68.4394	47.6393
h
	WGA
	Sham								I/R 3w
AAV9-cTnT-shScr	0.991545	0.981254	1.04215	0.982387	0.996867	1.00881	0.996988		1.29759	1.36437	1.29742	1.36911	1.36031	1.38919	1.44795	1.31635	1.30128	1.29234	1.32102	1.32585	1.34649	1.32742
AAV9-cTnT-shMETTL14	1.04916	0.988676	0.981408	1.00402	0.984921	1.01058	1.01179	0.970145	1.06755	1.06741	1.08956	1.10907	1.12212	1.16298	1.12965	1.11999	1.07815	1.10597
i
	Masson
	Sham								I/R 3w
AAV9-cTnT-shScr	0.20888	0.998029	0.319208	1.032	0.433148	0.42067	0.718512		9.81135	8.18257	6.30357	11.335	14.0224	11.1969	8.13699	8.86389	10.5335	10.1562	11.3733	9.03825	7.26348	8.53767
AAV9-cTnT-shMETTL14	0.167719	0.127346	0.357002	0.151797	0.23954	0.289483	0.199786	0.431295	5.45938	7.63617	5.30814	5.32151	6.52819	3.32979	3.78149	6.29515	4.32851	8.0673
j
	Anp
	Sham								I/R 3w
AAV9-cTnT-shScr	1.14303	0.78342	1.13907	1.26827	0.786139	1.03015	0.954526		9.90294	10.0064	9.66559	9.73282	10.1814	10.076	6.81096	3.22178	3.26675	2.76611	4.29559	3.45302	4.12061	3.79173
AAV9-cTnT-shMETTL14	0.915643	0.896799	1.1195	1.23787	1.03373	0.887523	1.09267	1.06648	0.938128	0.764642	0.808241	0.947933	1.05911	1.21239	0.971211	0.857291	1.15098	0.984769
	Bnp
	Sham								I/R 3w
AAV9-cTnT-shScr	0.833848	1.13513	1.45181	0.944653	0.780709	1.15098	0.857291		5.16174	7.93295	4.91727	4.19263	3.56242	4.78281	10.0412	7.8509	11.4546	6.57895	3.57479	8.95602	3.85801	2.79502
AAV9-cTnT-shMETTL14	0.918822	0.775316	1.1195	1.04816	0.860267	1.00546	0.667971	1.08512	1.34058	1.01245	0.786139	0.854325	0.863254	1.06648	1.26827	0.836743	0.931648	0.887523
	β-Mhc
	Sham								I/R 3w
AAV9-cTnT-shScr	1.25204	0.81185	0.996047	1.26075	0.84048	0.975549	0.955472		10.7725	4.34479	3.32715	4.48244	10.9989	4.7053	3.31564	5.59557	9.87846	3.43256	10.0511	4.54502	4.24065	4.0679
AAV9-cTnT-shMETTL14	0.942318	0.81185	1.10136	1.09755	0.975549	0.882266	1.00995	0.952166	1.07124	0.800673	0.834675	0.903932	1.11673	1.06754	1.03117	0.864109	1.10136	1.06384
	α-Sma
	Sham								I/R 3w
AAV9-cTnT-shScr	0.963071	1.29299	1.5754	0.907969	0.966415	0.89237	0.650993		3.41223	7.44212	4.36419	3.1182	3.02244	3.04346	4.05785	2.96024	4.20095	3.05403	6.45633	6.75387	8.20051	7.28897
AAV9-cTnT-shMETTL14	1.0005	0.963071	1.0723	1.25764	1.08351	1.05754	0.6905	1.14529	1.03578	1.24032	0.864965	0.911121	0.719823	0.990147	0.886206	1.05388	1.03578	0.990147

## Sheet: F7
c
	p-Akt-S473/T-Akt
shScr	1.07113	1.00408	0.896869	1.00831	0.923924	1.09569
shMETTL14	1.42612	1.50775	1.39864	1.46143	1.61604	1.46607
	p-Akt-T308/T-Akt
shScr	1.05676	1.0199	0.993726	0.923628	1.00083	1.00516
shMETTL14	1.00739	0.995241	1.0609	0.949693	1.00059	0.982254
d
	PHLPP2
Control	1.14813	1.00121	1.17187	0.741324	0.916996	1.09202
Swim	0.363174	0.520247	0.378764	0.504389	0.390582	0.599965
e
	PHLPP2
Control	0.955186	1.02103	1.23121	1.05525	0.925088	0.812238
Swim	0.795761	0.611109	0.721763	0.844524	0.798558	0.674455
f
	METTL14
shScr	0.974548	1.00281	1.02357	0.99979	1.00305	0.996239
shMETTL14	0.622062	0.710544	0.724027	0.760253	0.600898	0.63447
	PHLPP2
shScr	1.08746	0.934151	0.999222	0.966771	0.986448	1.02594
shMETTL14	0.620621	0.603526	0.657991	0.698606	0.576777	0.645019
g
	PHLPP2
	IgG					m6A
shScr	0.865137	0.761017	1.232	1.04319	1.18181	2.63171	3.05464	2.5245	3.11882	3.19541
shMETTL14	1.01466	1.36699	0.880259	0.874179	1.03958	1.54864	0.719966	1.22349	1.12975	1.02883
h
	Relative luciferase activity
Fugw+pGL3-Basic	0.578325	1.11302	1.05586	1.07664	1.05031	1.12585
METTL14+pGL3-Basic	0.935342	1.36758	1.27306	1.25114	1.26446	0.975046
METTL14+PHLPP2-WT-pGL3	3.50645	4.04407	4.22087	4.0352	4.32993	4.14713
METTL14+PHLPP2-mut-pGL3	1.21739	1.35498	1.61329	1.23044	1.37397	1.14865
i
	Relative luciferase activity
Fugw+PHLPP2-WT-pGL3	0.91812	0.929444	1.06386	0.996469	1.07919	1.01291
WTMETTL14+PHLPP2-WT-pGL3	3.67078	3.16828	3.3999	2.95848	2.92777	2.89676
R234/235A-R278P-D292AMETTL14+PHLPP2-WT-pGL3	1.14417	1.14984	1.28186	1.24019	1.09082	1.31931
j
	PHLPP2						p-Akt-S473/T-Akt
Fugw	0.893083	1.09411	1.36262	0.792139	0.813677	1.04438	1.02215	1.01726	0.946741	0.983906	1.03521	0.994733
WTMETTL14	1.75416	1.69192	1.68505	1.38993	1.62376	1.56785	0.733858	0.680106	0.66408	0.687313	0.69234	0.681
R234/235A-R278P-D292AMETTL14	1.25357	1.10847	1.05992	1.0817	0.912158	0.945949	0.7976	0.941865	0.92343	0.924397	1.01071	1.02086
k
	PHLPP2
	Region-2						Region-3						Region-4						Region-5
shScr	0.943874	0.953739	1.24545	0.89606	1.0293	0.967053	0.95705	0.88987	1.06191	1.00116	1.05458	1.04729	1.06253	1.2079	0.830758	0.984525	0.991373	0.960928	1.10254	1.06499	0.993666	0.911196	0.880157	1.06868
shMETTL14	0.844791	0.816014	0.838956	0.902292	0.967053	0.927659	0.27137	0.267634	0.263949	0.222725	0.250578	0.252321	0.641342	0.972093	1.02042	0.786853	0.834606	0.926053	0.859062	0.844303	0.920719	1.01455	0.979986	0.883213
Fugw	0.89969	0.94442	1.17895	0.764453	0.918594	1.42159	1.05763	0.963151	1.16541	0.729932	1.0216	1.12962	0.964821	1.03766	0.866537	1.12376	1.04126	0.985094	0.917534	0.986803	1.09114	0.997116	1.14936	0.883213
METTL14 OE	0.952638	1.12117	0.989657	0.917004	1.01748	0.946058	1.60492	2.13243	1.8823	1.81819	1.61608	1.69643	1.02278	1.00521	1.0479	1.01572	1.1	1.03347	0.772443	0.866037	0.830758	1.02633	0.909093	1.05885

## Sheet: F8
a
	cell size
	EV				PHLPP2
shScr	1.07421	1.0677	0.969949	0.888138	0.84783	0.755078	0.77108	0.678004
shMETTL14	1.34107	1.40661	1.22605	1.35082	0.789208	0.777761	0.802275	0.78009
b
	Ki67
	EV				PHLPP2
shScr	3.46873	3.22258	3.03649	3.00339	2.39499	2.55942	2.8486	2.45789
shMETTL14	4.48659	3.48715	4.34993	3.94477	2.8365	2.28339	2.73013	2.58083
c
	Tunel
	EV				PHLPP2
shScr	6.42596	6.11233	5.93524	5.95503	8.52809	8.33668	8.73676	7.62485
shMETTL14	2.82105	3.4576	4.00314	4.14305	5.39944	4.76372	6.07041	5.08882
d
	BAX/BCL2
	EV			PHLPP2
shScr	0.93951	1.03227	1.02822	2.25694	2.13857	2.18807
shMETTL14	0.5067	0.629693	0.622921	1.8318	1.48259	1.62139
	clevead-caspase3/caspase3
	EV			PHLPP2
shScr	0.818639	1.2146	0.966761	2.15806	2.27425	2.6668
shMETTL14	0.433567	0.319802	0.298523	1.68042	1.35169	0.969639
e
	Ki67
	shScr				shPHLPP2
Fugw	2.88024	2.8853	3.1062	2.79415	5.40909	4.26458	4.01651	5.34455
METTL14 OE	1.76532	1.71206	1.77453	1.62107	2.88116	2.81573	2.70796	2.54386
f
	Tunel
	shScr				shPHLPP2
Fugw	6.2802	6.61357	6.41064	6.0154	3.43004	3.84328	3.27921	3.69217
METTL14 OE	7.18342	6.73767	6.9859	7.15794	3.87369	3.53573	4.34745	4.19058
g
	BAX/BCL2
	shScr			shPHLPP2
Fugw	0.958718	0.860275	1.18101	0.601145	0.428488	0.64291
METTL14	1.51524	1.60309	1.25675	0.751558	0.808656	0.719027
	clevead-caspase3/caspase3
	shScr			shPHLPP2
Fugw	0.888946	1.00187	1.10919	0.643129	0.346956	0.216243
METTL14	1.78296	1.5526	1.50096	0.335233	0.701668	0.912727
h
	p-Akt-S473/T-Akt
	shScr			shPHLPP2
Fugw	1.18805	0.93948	0.872473	1.49484	1.72539	1.65542
METTL14 OE	0.531827	0.573457	0.846598	1.36724	1.39207	1.4098

## Sheet: FS2
a
	METTL3
Control	6.27046	6.41991	6.64363	5.05299
Swim	5.5222	6.13218	5.99944
	METTL14
Control	4.12391	4.04046	4.95248	4.02555
Swim	4.35642	4.99974	3.72717
	WTAP
Control	6.22259	5.49176	5.3507	5.11781
Swim	5.3019	5.07984	5.43949
	FTO
Control	13.5029	14.1644	14.1943	12.3508
Swim	12.1553	13.624	10.6224
	ALKBH5
Control	13.02	13.817	14.4555	12.2791
Swim	14.0413	14.0357	12.4866
	ZC3H13
Control	2.8424	2.51779	2.65015	2.74571
Swim	2.75284	2.83406	3.1058
	RBM15B
Control	4.40215	4.5111	3.23184	4.03184
Swim	3.06079	3.92439	4.18076
b
	METTL3
Control	1.00463	1.08048	0.883723	0.943874	1.17419	0.940609
Swim	1.11085	1.18646	1.17013	1.15803	0.807574	0.973779
	WTAP
Control	0.773336	1.13223	1.13223	0.67791	1.03467	1.4381
Swim	1.26503	0.823115	0.704253	0.962039	1.30964	0.849194
	FTO
Control	1.11471	0.705475	1.05458	1.37237	0.883723	0.99424
Swim	0.748289	0.700602	0.862542	0.82169	0.943874	0.874583
	ALKBH5
Control	0.811315	1.27751	0.90021	0.770215	1.16339	1.1961
Swim	1.34568	1.01631	0.66128	0.90021	1.03407	1.02337
	ZC3H13
Control	1.26138	0.913831	0.993092	0.784584	0.942785	1.18099
Swim	1.38511	1.19334	1.24401	1.30586	0.879649	0.861546
	RBM15B
Control	0.981686	0.998845	1.1434	1.04126	0.825496	1.03766
Swim	0.941696	1.01983	0.872564	1.15535	0.800145	0.636545
c
	METTL3
Control	1.04489	1.02674	1.0212	1.04269	0.943817	0.920662
Swim	0.863433	0.909143	0.90221	0.939631	0.867401	0.836363
	WTAP
Control	0.865585	1.01541	0.910956	1.02998	1.09928	1.07879
Swim	0.918742	0.846983	0.841699	0.880707	0.822613	0.853847
	ZC3H13
Control	1.04382	0.981745	0.967965	1.02807	0.976204	1.00219
Swim	0.550672	0.545923	0.591274	0.62319	0.560409	0.662875
	RBM15B
Control	1.06343	1.05472	0.967128	0.925143	0.940284	1.04929
Swim	1.02224	0.952274	0.926347	1.0416	1.06076	1.01333
	FTO
Control	0.956225	0.985682	1.02865	1.06379	0.972543	0.99311
Swim	1.4904	1.52665	1.52788	1.50959	1.52271	1.5053
	ALKBH5
Control	1.09689	0.976089	0.970569	0.933	0.931763	1.09169
Swim	1.46837	1.49754	1.47856	1.50937	1.34867	1.43252

## Sheet: FS3
a
	METTL14
shScr	1.01819	0.94824	0.933377	1.00211	1.06395	1.03414
shMETTL14	0.527013	0.528957	0.485124	0.556934	0.553056	0.5582
b
	METTL14
Fugw	0.98677	1.04861	1.00629	0.98175	0.945091	1.03148
METTL14 OE	1.44696	1.48061	1.50268	1.43379	1.48684	1.53504

[truncated: 17 more sheets: FS4, FS5, FS6, FS7, FS8, FS9, FS10, FS11, FS12, FS13, FS14, FS15, FS16, S table1, S table2, Uncropped Gels F1-F8, Uncropped Gels FS2-FS16]
